# Supplementary material for: Neck Disability Index Detects Higher Neck-Related Disability Levels among Physiotherapists and Family Medicine Specialists than among Dentists
Source: Healthcare (Basel). 2023 Feb 15;11(4):581. doi: 10.3390/healthcare11040581 (PMC9957489; doi:10.3390/healthcare11040581)
Supplement: Supplementary file 1 [file healthcare-11-00581-s001.zip]

Archive with 1 entries (1 files):
- healthcare-2158284-Supplementary.pdf
